# Supplementary material for: Flexible Stretchable, Dry-Resistant MXene Nanocomposite Conductive Hydrogel for Human Motion Monitoring
Source: Polymers (Basel). 2023 Jan 4;15(2):250. doi: 10.3390/polym15020250 (PMC9864371; doi:10.3390/polym15020250)
Supplement: Supplementary file 1 [file polymers-15-00250-s001.zip]

Archive with 1 entries (1 files):
- polymers-2110141-supplementary.pdf
